# Supplementary material for: Whole genome sequencing enhances molecular diagnosis of primary ciliary dyskinesia
Source: Pediatr Pulmonol. 2024 Aug 8;59(12):3322–32. doi: 10.1002/ppul.27200 (PMC11600997; doi:10.1002/ppul.27200)
Supplement: Supplementary file 4 — Supporting information. [file PPUL-59-3322-s007.xlsx]

## Sheet: Sheet1
Supplementary Table 3. Summary of NGS analysis approach taken with WGS dataset to establish molecular diagnosis
Family	Method	Summary
1	WGS	WGS required to refine breakpoints of deletion. WES-like dataset didn’t call deletion correctly
2	Targeted panel	SNVs identified by targeted analysis
3	WGS	WGS analysis identified novel candidate gene
4	Targeted panel	SNV and small indel identified by targeted analysis
5	WGS	WGS required to refine breakpoints of deletion. WES-like dataset only called deletion in homozygous proband, but not heterozygous carrier mother
6	WGS	WGS required to refine breakpoints of deletion. WES-like dataset didn’t call deletion.
7	Targeted panel	SNV identified by targeted analysis
8	Targeted panel	SNV and small indel identified by targeted analysis
